# Supplementary material for: Low-intensity ultrasound restores long-term potentiation and memory in senescent mice through pleiotropic mechanisms including NMDAR signaling
Source: Mol Psychiatry. 2021 May 27;26(11):6975–91. doi: 10.1038/s41380-021-01129-7 (PMC8760044; doi:10.1038/s41380-021-01129-7)
Supplement: Supplementary file 2 — Supplementary Table S1 [file 41380_2021_1129_MOESM2_ESM.xlsx]

## Sheet: Fig2
Fig.2F
ANOVA summary
F	19.85
P value	<0.0001
P value summary	****
Significant diff. among means (P < 0.05)?	Yes
R squared	0.7002
ANOVA table	SS	DF	MS	F (DFn, DFd)	P value
Treatment (between columns)	23801	2	11901	F (2, 17) = 19.85	P<0.0001
Residual (within columns)	10190	17	599.4
Total	33991	19
Data summary
Number of treatments (columns)	3
Number of values (total)	20
Bonferroni's multiple comparisons test	Mean Diff.	95.00% CI of diff.	Significant?	Summary	Adjusted P Value
Sham vs. SUS+MB	-77.31	-112.4 to -42.20	Yes	****	<0.0001
Sham vs. SUSOnly	-72.25	-109.8 to -34.72	Yes	***	0.0003
SUS+MB vs. SUSOnly	5.061	-30.04 to 40.17	No	ns	>0.9999
Fig.2G
ANOVA summary
F	6.934
P value	0.0005
P value summary	***
Significant diff. among means (P < 0.05)?	Yes
R squared	0.2708
ANOVA table	SS	DF	MS	F (DFn, DFd)	P value
Treatment (between columns)	48254	3	16085	F (3, 56) = 6.934	P=0.0005
Residual (within columns)	129904	56	2320
Total	178158	59
Data summary
Number of treatments (columns)	4
Number of values (total)	60
Bonferroni's multiple comparisons test	Mean Diff.	95.00% CI of diff.	Significant?	Summary	Adjusted P Value
Sham vs. SUS+MB	-19.58	-65.64 to 26.47	No	ns	>0.9999
Sham vs. SUSonly	-60.58	-102.9 to -18.27	Yes	**	0.0015
Sham vs. Naive	15.8	-46.31 to 77.90	No	ns	>0.9999
SUS+MB vs. SUSonly	-41	-85.54 to 3.534	No	ns	0.0881
SUS+MB vs. Naive	35.38	-28.26 to 99.01	No	ns	0.8038
SUSonly vs. Naive	76.38	15.40 to 137.4	Yes	**	0.0069
Fig.2H
ANOVA summary
F	4.893
P value	0.0043
P value summary	**
Significant diff. among means (P < 0.05)?	Yes
R squared	0.2048
ANOVA table	SS	DF	MS	F (DFn, DFd)	P value
Treatment (between columns)	74983	3	24994	F (3, 57) = 4.893	P=0.0043
Residual (within columns)	291169	57	5108
Total	366152	60
Data summary
Number of treatments (columns)	4
Number of values (total)	61
Bonferroni's multiple comparisons test	Mean Diff.	95.00% CI of diff.	Significant?	Summary	Adjusted P Value
Sham vs. SUS+MB	7.58	-59.90 to 75.06	No	ns	>0.9999
Sham vs. SUSonly	49.47	-12.38 to 111.3	No	ns	0.1975
Sham vs. Naive	-72.13	-163.6 to 19.36	No	ns	0.2124
SUS+MB vs. SUSonly	41.89	-24.15 to 107.9	No	ns	0.5301
SUS+MB vs. Naive	-79.71	-174.1 to 14.66	No	ns	0.1476
SUSonly vs. Naive	-121.6	-212.0 to -31.17	Yes	**	0.0032
Fig.2I
ANOVA summary
F	5.739
P value	0.0017
P value summary	**
Significant diff. among means (P < 0.05)?	Yes
R squared	0.2351
ANOVA table	SS	DF	MS	F (DFn, DFd)	P value
Treatment (between columns)	103.4	3	34.46	F (3, 56) = 5.739	P=0.0017
Residual (within columns)	336.2	56	6.004
Total	439.6	59
Data summary
Number of treatments (columns)	4
Number of values (total)	60
Bonferroni's multiple comparisons test	Mean Diff.	95.00% CI of diff.	Significant?	Summary	Adjusted P Value
Sham vs. SUS+MB	0.1111	-2.232 to 2.454	No	ns	>0.9999
Sham vs. SUSonly	2.159	0.005933 to 4.312	Yes	*	0.049
Sham vs. Naive	-2.056	-5.215 to 1.104	No	ns	0.4835
SUS+MB vs. SUSonly	2.048	-0.2181 to 4.313	No	ns	0.099
SUS+MB vs. Naive	-2.167	-5.404 to 1.071	No	ns	0.435
SUSonly vs. Naive	-4.214	-7.317 to -1.112	Yes	**	0.0028

## Sheet: Fig3
Fig. 3B
ANOVA summary
F	8.796
P value	0.0015
P value summary	**
Significant diff. among means (P < 0.05)?	Yes
R squared	0.4334
ANOVA table	SS	DF	MS	F (DFn, DFd)	P value
Treatment (between columns)	2.39	2	1.195	F (2, 23) = 8.796	P=0.0015
Residual (within columns)	3.124	23	0.1358
Total	5.514	25
Data summary
Number of treatments (columns)	3
Number of values (total)	26
Bonferroni's multiple comparisons test	Mean Diff.	95.00% CI of diff.	Significant?	Summary	Adjusted P Value
Sham vs. SUS+MB	-0.1689	-0.6614 to 0.3237	No	ns	>0.9999
Sham vs. SUSonly	-0.6899	-1.150 to -0.2297	Yes	**	0.0023
SUS+MB vs. SUSonly	-0.521	-0.9632 to -0.07882	Yes	*	0.0174
Fig. 3C
ANOVA summary
F	8.65
P value	0.0016
P value summary	**
Significant diff. among means (P < 0.05)?	Yes
R squared	0.4293
ANOVA table	SS	DF	MS	F (DFn, DFd)	P value
Treatment (between columns)	6.444	2	3.222	F (2, 23) = 8.650	P=0.0016
Residual (within columns)	8.567	23	0.3725
Total	15.01	25
Data summary
Number of treatments (columns)	3
Number of values (total)	26
Bonferroni's multiple comparisons test	Mean Diff.	95.00% CI of diff.	Significant?	Summary	Adjusted P Value
Sham vs. SUS+MB	0.07004	-0.7455 to 0.8856	No	ns	>0.9999
Sham vs. SUSonly	-0.9689	-1.731 to -0.2070	Yes	**	0.0098
SUS+MB vs. SUSonly	-1.039	-1.771 to -0.3067	Yes	**	0.0039
Fig. 3D
ANOVA summary
F	2.759
P value	0.0844
P value summary	ns
Significant diff. among means (P < 0.05)?	No
R squared	0.1935
ANOVA table
Treatment (between columns)
Residual (within columns)
Total
Data summary
Number of treatments (columns)	3
Number of values (total)	26
Bonferroni's multiple comparisons test	Mean Diff.	95.00% CI of diff.	Significant?	Summary	Adjusted P Value
Sham vs. SUS+MB	-0.2678	-0.7495 to 0.2140	No	ns	0.4942
Sham vs. SUSonly	-0.4089	-0.8590 to 0.04114	No	ns	0.0839
SUS+MB vs. SUSonly	-0.1412	-0.5737 to 0.2914	No	ns	>0.9999
Fig. 3E
ANOVA summary
F	10.54
P value	0.0006
P value summary	***
Significant diff. among means (P < 0.05)?	Yes
R squared	0.4782
ANOVA table	SS	DF	MS	F (DFn, DFd)	P value
Treatment (between columns)	3.408	2	1.704	F (2, 23) = 10.54	P=0.0006
Residual (within columns)	3.718	23	0.1617
Total	7.126	25
Data summary
Number of treatments (columns)	3
Number of values (total)	26
Bonferroni's multiple comparisons test	Mean Diff.	95.00% CI of diff.	Significant?	Summary	Adjusted P Value
Sham vs. SUS+MB	0.08148	-0.4558 to 0.6188	No	ns	>0.9999
Sham vs. SUSonly	0.7736	0.2716 to 1.276	Yes	**	0.0018
SUS+MB vs. SUSonly	0.6921	0.2097 to 1.174	Yes	**	0.0035
Fig. 3F
ANOVA summary
F	7.081
P value	0.004
P value summary	**
Significant diff. among means (P < 0.05)?	Yes
R squared	0.3811
ANOVA table	SS	DF	MS	F (DFn, DFd)	P value
Treatment (between columns)	2.168	2	1.084	F (2, 23) = 7.081	P=0.0040
Residual (within columns)	3.521	23	0.1531
Total	5.689	25
Data summary
Number of treatments (columns)	3
Number of values (total)	26
Bonferroni's multiple comparisons test	Mean Diff.	95.00% CI of diff.	Significant?	Summary	Adjusted P Value
Sham vs. SUS+MB	-0.06661	-0.5894 to 0.4562	No	ns	>0.9999
Sham vs. SUSonly	-0.6178	-1.106 to -0.1293	Yes	*	0.0102
SUS+MB vs. SUSonly	-0.5512	-1.021 to -0.08176	Yes	*	0.0178
Fig. 3G
ANOVA summary
F	14.89
P value	<0.0001
P value summary	****
Significant diff. among means (P < 0.05)?	Yes
R squared	0.5642
ANOVA table	SS	DF	MS	F (DFn, DFd)	P value
Treatment (between columns)	0.9214	2	0.4607	F (2, 23) = 14.89	P<0.0001
Residual (within columns)	0.7117	23	0.03094
Total	1.633	25
Data summary
Number of treatments (columns)	3
Number of values (total)	26
Bonferroni's multiple comparisons test	Mean Diff.	95.00% CI of diff.	Significant?	Summary	Adjusted P Value
Sham vs. SUS+MB	0.3723	0.1372 to 0.6074	Yes	**	0.0014
Sham vs. SUSonly	0.4508	0.2312 to 0.6704	Yes	****	<0.0001
SUS+MB vs. SUSonly	0.07852	-0.1325 to 0.2896	No	ns	>0.9999
Fig 2H-M see Supp. Table 2

## Sheet: Fig4
Fig. 4E
F	9.963
P value	0.0001
P value summary	***
Significant diff. among means (P < 0.05)?	Yes
R squared	0.5254
ANOVA table	SS	DF	MS	F (DFn, DFd)	P value
Treatment (between columns)	87.82	3	29.27	F (3, 27) = 9.963	P=0.0001
Residual (within columns)	79.33	27	2.938
Total	167.1	30
Data summary
Number of treatments (columns)	4
Number of values (total)	31
Bonferroni's multiple comparisons test	Mean Diff.	95.00% CI of diff.	Significant?	Summary	Adjusted P Value
Sham vs. SUS+MB	-0.01387	-2.871 to 2.843	No	ns	>0.9999
Sham vs. SUSonly	3.333	1.012 to 5.654	Yes	**	0.0021
Sham vs. Naive	-0.3009	-2.909 to 2.307	No	ns	>0.9999
SUS+MB vs. SUSonly	3.347	0.7497 to 5.945	Yes	**	0.0063
SUS+MB vs. Naive	-0.287	-3.144 to 2.570	No	ns	>0.9999
SUSonly vs. Naive	-3.634	-5.955 to -1.313	Yes	***	0.0008
Fig. 4F
Pearson r
r	0.6362
95% confidence interval	0.3220 to 0.8242
R squared	0.4048
P value
P (two-tailed)	0.0006
P value summary	***
Significant? (alpha = 0.05)	Yes
Number of XY Pairs	25
Fig. 4G
Pearson r
r	-0.6704
95% confidence interval	-0.8424 to -0.3745
R squared	0.4495
P value
P (two-tailed)	0.0002
P value summary	***
Significant? (alpha = 0.05)	Yes
Number of XY Pairs	25
Fig. 4I
ANOVA summary
F	18.37
P value	<0.0001
P value summary	****
Significant diff. among means (P < 0.05)?	Yes
R squared	0.7055
ANOVA table	SS	DF	MS	F (DFn, DFd)	P value
Treatment (between columns)	9.322	3	3.107	F (3, 23) = 18.37	P<0.0001
Residual (within columns)	3.89	23	0.1692
Total	13.21	26
Data summary
Number of treatments (columns)	4
Number of values (total)	27
Bonferroni's multiple comparisons test	Mean Diff.	95.00% CI of diff.	Significant?	Summary	Adjusted P Value
Sham vs. SUS+MB	-0.517	-1.152 to 0.1175	No	ns	0.1657
Sham vs. SUSonly	-1.124	-1.738 to -0.5094	Yes	***	0.0001
Sham vs. Naive	0.4866	-0.2085 to 1.182	No	ns	0.3307
SUS+MB vs. SUSonly	-0.6067	-1.221 to 0.007669	No	ns	0.0544
SUS+MB vs. Naive	1.004	0.3086 to 1.699	Yes	**	0.0022
SUSonly vs. Naive	1.61	0.9336 to 2.287	Yes	****	<0.0001
Fig. 4J
Pearson r
r	0.5881
95% confidence interval	0.2754 to 0.7882
R squared	0.3458
P value
P (two-tailed)	0.001
P value summary	***
Significant? (alpha = 0.05)	Yes
Number of XY Pairs	28

## Sheet: Fig5
Fig. 5A
ANOVA summary
F	3.879
P value	0.0037
P value summary	**
Significant diff. among means (P < 0.05)?	Yes
R squared	0.217
ANOVA table	SS	DF	MS	F (DFn, DFd)	P value
Treatment (between columns)	53404	5	10681	F (5, 70) = 3.879	P=0.0037
Residual (within columns)	192722	70	2753
Total	246126	75
Data summary
Number of treatments (columns)	6
Number of values (total)	76
Bonferroni's multiple comparisons test	Mean Diff.	95.00% CI of diff.	Significant?	Summary	Adjusted P Value
Sham vs. SUS+MB	-19.58	-75.34 to 36.17	No	ns	>0.9999
Sham vs. SUSOnly	-60.58	-111.8 to -9.361	Yes	**	0.009
Sham vs. Naive	15.8	-59.38 to 90.97	No	ns	>0.9999
Sham vs. SingleSUS	-38.22	-106.0 to 29.54	No	ns	>0.9999
Sham vs. TripleSUS	-49.25	-117.0 to 18.51	No	ns	0.4568
SUS+MB vs. SUSOnly	-41	-94.91 to 12.91	No	ns	0.3564
SUS+MB vs. Naive	35.38	-41.65 to 112.4	No	ns	>0.9999
SUS+MB vs. SingleSUS	-18.64	-88.45 to 51.18	No	ns	>0.9999
SUS+MB vs. TripleSUS	-29.67	-99.48 to 40.15	No	ns	>0.9999
SUSOnly vs. Naive	76.38	2.559 to 150.2	Yes	*	0.0366
SUSOnly vs. SingleSUS	22.36	-43.89 to 88.62	No	ns	>0.9999
SUSOnly vs. TripleSUS	11.34	-54.92 to 77.59	No	ns	>0.9999
Naive vs. SingleSUS	-54.02	-140.1 to 32.11	No	ns	0.9109
Naive vs. TripleSUS	-65.04	-151.2 to 21.08	No	ns	0.3707
SingleSUS vs. TripleSUS	-11.03	-90.76 to 68.71	No	ns	>0.9999

## Sheet: Fig S5
Fig. S5A
ANOVA summary
F	1.665
P value	0.2112
P value summary	ns
Significant diff. among means (P < 0.05)?	No
R squared	0.1265
ANOVA table	SS	DF	MS	F (DFn, DFd)	P value
Treatment (between columns)	0.5224	2	0.2612	F (2, 23) = 1.665	P=0.2112
Residual (within columns)	3.608	23	0.1569
Total	4.13	25
Data summary
Number of treatments (columns)	3
Number of values (total)	26
Bonferroni's multiple comparisons test	Mean Diff.	95.00% CI of diff.	Significant?	Summary	Adjusted P Value
Sham vs. SUS+MB	-0.0897	-0.6190 to 0.4396	No	ns	>0.9999
Sham vs. SUSonly	-0.3264	-0.8208 to 0.1681	No	ns	0.3053
SUS+MB vs. SUSonly	-0.2367	-0.7119 to 0.2385	No	ns	0.6336
Fig. S5B
ANOVA summary
F	12.1
P value	0.0003
P value summary	***
Significant diff. among means (P < 0.05)?	Yes
R squared	0.5126
ANOVA table	SS	DF	MS	F (DFn, DFd)	P value
Treatment (between columns)	0.3607	2	0.1804	F (2, 23) = 12.10	P=0.0003
Residual (within columns)	0.3429	23	0.01491
Total	0.7037	25
Data summary
Number of treatments (columns)	3
Number of values (total)	26
Bonferroni's multiple comparisons test	Mean Diff.	95.00% CI of diff.	Significant?	Summary	Adjusted P Value
Sham vs. SUS+MB	0.3093	0.1461 to 0.4725	Yes	***	0.0002
Sham vs. SUSonly	0.1887	0.03630 to 0.3412	Yes	*	0.012
SUS+MB vs. SUSonly	-0.1205	-0.2670 to 0.02596	No	ns	0.1338
Fig. S5C
ANOVA summary
F	0.6097
P value	0.5521
P value summary	ns
Significant diff. among means (P < 0.05)?	No
R squared	0.05035
ANOVA table	SS	DF	MS	F (DFn, DFd)	P value
Treatment (between columns)	0.1961	2	0.09803	F (2, 23) = 0.6097	P=0.5521
Residual (within columns)	3.698	23	0.1608
Total	3.894	25
Data summary
Number of treatments (columns)	3
Number of values (total)	26
Bonferroni's multiple comparisons test	Mean Diff.	95.00% CI of diff.	Significant?	Summary	Adjusted P Value
Sham vs. SUS+MB	-0.01968	-0.5555 to 0.5162	No	ns	>0.9999
Sham vs. SUSonly	-0.1856	-0.6862 to 0.3150	No	ns	>0.9999
SUS+MB vs. SUSonly	-0.1659	-0.6470 to 0.3151	No	ns	>0.9999

## Sheet: Fig S6
Fig. S6A
ANOVA summary
F	9.889
P value	0.0008
P value summary	***
Significant diff. among means (P < 0.05)?	Yes
R squared	0.4623
ANOVA table	SS	DF	MS	F (DFn, DFd)	P value
Treatment (between columns)	0.2048	2	0.1024	F (2, 23) = 9.889	P=0.0008
Residual (within columns)	0.2382	23	0.01036
Total	0.443	25
Data summary
Number of treatments (columns)	3
Number of values (total)	26
Bonferroni's multiple comparisons test	Mean Diff.	95.00% CI of diff.	Significant?	Summary	Adjusted P Value
Sham vs. SUS+MB	0.1061	-0.02992 to 0.2421	No	ns	0.1676
Sham vs. SUSOnly	0.2168	0.08971 to 0.3438	Yes	***	0.0006
SUS+MB vs. SUSOnly	0.1107	-0.01141 to 0.2328	No	ns	0.0849
Fig. S6B
ANOVA summary
F	2.533
P value	0.1014
P value summary	ns
Significant diff. among means (P < 0.05)?	No
R squared	0.1805
ANOVA table	SS	DF	MS	F (DFn, DFd)	P value
Treatment (between columns)	0.8852	2	0.4426	F (2, 23) = 2.533	P=0.1014
Residual (within columns)	4.019	23	0.1747
Total	4.904	25
Data summary
Number of treatments (columns)	3
Number of values (total)	26
Fig. S6C
ANOVA summary
F	0.6402
P value	0.5363
P value summary	ns
Significant diff. among means (P < 0.05)?	No
R squared	0.05274
ANOVA table	SS	DF	MS	F (DFn, DFd)	P value
Treatment (between columns)	0.1363	2	0.06816	F (2, 23) = 0.6402	P=0.5363
Residual (within columns)	2.449	23	0.1065
Total	2.585	25
Data summary
Number of treatments (columns)	3
Number of values (total)	26
Fig. S6D
ANOVA summary
F	2.087
P value	0.147
P value summary	ns
Significant diff. among means (P < 0.05)?	No
R squared	0.1536
ANOVA table	SS	DF	MS	F (DFn, DFd)	P value
Treatment (between columns)	0.6185	2	0.3092	F (2, 23) = 2.087	P=0.1470
Residual (within columns)	3.409	23	0.1482
Total	4.027	25
Data summary
Number of treatments (columns)	3
Number of values (total)	26
Fig. S6E
ANOVA summary
F	1.97
P value	0.1623
P value summary	ns
Significant diff. among means (P < 0.05)?	No
R squared	0.1462
ANOVA table	SS	DF	MS	F (DFn, DFd)	P value
Treatment (between columns)	0.06846	2	0.03423	F (2, 23) = 1.970	P=0.1623
Residual (within columns)	0.3997	23	0.01738
Total	0.4682	25
Data summary
Number of treatments (columns)	3
Number of values (total)	26
Fig. S6F
ANOVA summary
F	0.7202
P value	0.4973
P value summary	ns
Significant diff. among means (P < 0.05)?	No
R squared	0.05894
ANOVA table	SS	DF	MS	F (DFn, DFd)	P value
Treatment (between columns)	0.06905	2	0.03452	F (2, 23) = 0.7202	P=0.4973
Residual (within columns)	1.103	23	0.04794
Total	1.172	25
Data summary
Number of treatments (columns)	3
Number of values (total)	26
Fig. S6G
ANOVA summary
F	9.825
P value	0.0008
P value summary	***
Significant diff. among means (P < 0.05)?	Yes
R squared	0.4607
ANOVA table	SS	DF	MS	F (DFn, DFd)	P value
Treatment (between columns)	0.1026	2	0.05132	F (2, 23) = 9.825	P=0.0008
Residual (within columns)	0.1201	23	0.005223
Total	0.2228	25
Data summary
Number of treatments (columns)	3
Number of values (total)	26
Bonferroni's multiple comparisons test	Mean Diff.	95.00% CI of diff.	Significant?	Summary	Adjusted P Value
Sham vs. SUS+MB	-0.1095	-0.2060 to -0.01289	Yes	*	0.0228
Sham vs. SUSOnly	-0.1539	-0.2441 to -0.06368	Yes	***	0.0006
SUS+MB vs. SUSOnly	-0.04443	-0.1311 to 0.04227	No	ns	0.5964
Fig. S6H
ANOVA summary
F	0.5282
P value	0.5967
P value summary	ns
Significant diff. among means (P < 0.05)?	No
R squared	0.04391
ANOVA table	SS	DF	MS	F (DFn, DFd)	P value
Treatment (between columns)	0.02217	2	0.01109	F (2, 23) = 0.5282	P=0.5967
Residual (within columns)	0.4828	23	0.02099
Total	0.5049	25
Data summary
Number of treatments (columns)	3
Number of values (total)	26

## Sheet: Fig S7
Supp Fig 7A See Supp Table 2

## Sheet: Fig S8
Fig S8A
	SUSonly		SUSonly
	vs.		vs.
	Sham		SUS+MB
P value	0.0452		0.0691
P value summary	*		ns
Significantly different (P < 0.05)?	Yes		No
One- or two-tailed P value?	Two-tailed		Two-tailed
t, df	t=2.259, df=11		t=1.997, df=12
Fig. S8E
ANOVA summary
F	19.88
P value	<0.0001
P value summary	****
Significant diff. among means (P < 0.05)?	Yes
R squared	0.6767
ANOVA table	SS	DF	MS	F (DFn, DFd)	P value
Treatment (between columns)	1.275	2	0.6375	F (2, 19) = 19.88	P<0.0001
Residual (within columns)	0.6093	19	0.03207
Total	1.884	21
Data summary
Number of treatments (columns)	3
Number of values (total)	22
Bonferroni's multiple comparisons test	Mean Diff.	95.00% CI of diff.	Summary	Adjusted P Value
Sham vs. SUS+MB	-0.6181	-0.8797 to -0.3566	****	<0.0001
Sham vs. SUSonly	-0.198	-0.4349 to 0.03889	ns	0.1226
SUS+MB vs. SUSonly	0.4201	0.1724 to 0.6679	***	0.0008
